# Supplementary material for: Obesity in chronic spinal cord injury is associated with poorer body composition and increased risk of cardiometabolic disease
Source: Sci Rep. 2025 Aug 8;15:29073. doi: 10.1038/s41598-025-13593-0 (PMC12334679; doi:10.1038/s41598-025-13593-0)
Supplement: Supplementary file 1 — Supplementary Material 1 [file 41598_2025_13593_MOESM1_ESM.xlsx]

## Sheet: Sheet1
Supplementary Table 1: Correlational analysis across variables involving body composition, lipid profile, other serum blood markers, immune markers for patients with chronic spinal cord injury.
Pearson Coefficients	Age	Height	Weight	BMI	Injury Years	Bod % Fat	Bod % FFM	Bod Fat Mass	Bod Fat Free Mass	Bod Est RMR	Dxa Total % Fat	Dxa Total Mass	Dxa Total Fat	Dxa Total Lean	Dxa Trunk % Fat	Dxa Trunk Mass	Dxa Trunk Fat	Dxa Trunk Lean	NBS	Glucose 0min	Glucose 30min	Glucose 60min	Glucose 120min	Lipid Tot Cholestral	Lipid HDL	Lipid Triglycerides	Lipid LDL	Lipid CHOL/ HDLC Ratio	Lipid NonHDL	hsCRP	BMP-glucose	BMP-urea nitrogen	BMP-creatinine	BMP-eGFR non-aa	BMP-eGFR aa	BMP-bun/creatinine ratio	BMP-sodium	BMP-potassium	BMP-chloride	BMP-CO2	BMP-calcium	HFP-protein tot.	HFP-albumin	HFP_globulin	HFP-albumin/globulin ratio	HFP-bilirubin tot	HFP-bilirubin dir.	HFP-bilirubin indir	HFP-alkaline phosphatase
Age (yrs)	1
Height (m)	-0.05	1
Body Weight (kg)	0.21	0.41*	1
BMI	0.24	-0.12	0.85*	1
Injury Years	0.38*	0.14	-0.01	-0.09	1
Bod % Fat	0.49*	-0.3	0.42*	0.63*	-0.09	1
Bod % FFM	-0.17	0.09	-0.07	-0.12	-0.03	-0.12	1
Bod Fat Mass	0.5*	0	0.79*	0.85*	-0.07	0.88*	-0.13	1
Bod Fat Free Mass	-0.07	0.69*	0.66*	0.27	0.12	-0.39*	0.03	0.07	1
Bod Est RMR	0.02	0.67*	0.79*	0.42*	0.1	-0.22	0.01	0.25	0.98*	1
Dxa Total % Fat	0.1	-0.34*	0.34*	0.59*	0.12	0.83*	-0.14	0.79*	-0.32	-0.19	1
Dxa Total Mass	0.22	0.46*	0.99*	0.84*	0	0.36	-0.02	0.73*	0.62*	0.74*	0.34*	1
Dxa Total Fat	0.21	0.08	0.82*	0.88*	0.05	0.71*	-0.1	0.92*	0.19	0.34	0.79*	0.83*	1
Dxa Total Lean	0.17	0.51*	0.67*	0.45*	0.02	-0.14	0.06	0.27	0.86*	0.9*	-0.18	0.68*	0.32*	1
Dxa Trunk % Fat	0.15	-0.21	0.47*	0.66*	0.16	0.84*	-0.08	0.88*	-0.18	-0.03	0.96*	0.48*	0.86*	-0.05	1
Dxa Trunk Mass	0.29*	0.42*	0.96*	0.83*	0.07	0.42*	0	0.75*	0.54*	0.66*	0.41*	0.97*	0.86*	0.61*	0.56*	1
Dxa Trunk Fat	0.27*	0.12	0.81*	0.84*	0.11	0.71*	-0.06	0.91*	0.19	0.33	0.76*	0.81*	0.97*	0.32*	0.86*	0.89*	1
Dxa Trunk Lean	0.2	0.69*	0.78*	0.47*	-0.02	-0.15	0.07	0.22	0.82*	0.85*	-0.26*	0.79*	0.33*	0.78*	-0.11	0.75*	0.35*	1
NBS	0.12	0.17	0.21	0.14	0.12	0.01	-0.26	0.12	0.22	0.24	0.1	0.26	0.21	0.18	0.13	0.24	0.19	0.23	1
Glucose 0min	0.03	0.21	0.2	0.16	-0.13	0.06	-0.23	0.16	0.17	0.2	0.17	0.26	0.26	0.22	0.15	0.21	0.18	0.16	-0.03	1
Glucose 30min	0.39*	-0.04	0.13	0.22	-0.06	0.08	-0.38	0.27	0.28	0.33	0.48*	0.11	0.34*	-0.19	0.45*	0.17	0.34*	-0.15	0.07	0.39*	1
Glucose 60min	0.19	-0.11	0.32*	0.47*	-0.04	0.34	-0.35	0.46*	0.08	0.15	0.5*	0.29	0.47*	-0.08	0.48*	0.36*	0.48*	0.02	0.2	0.25	0.58*	1
Glucose 120min	0.45*	-0.21	0.25	0.45*	-0.04	0.44	-0.23	0.39	-0.29	-0.23	0.4*	0.27	0.43*	-0.05	0.37*	0.35*	0.45*	0.06	0.1	0.32*	0.42*	0.63*	1
Lipid Tot Cholestral	0.33*	-0.14	0.13	0.2	-0.19	0.18	-0.3	0.15	-0.04	-0.01	0.08	0.16	0.14	0.15	0.09	0.15	0.13	0.12	-0.15	0.14	0.31	0.25	0.32*	1
Lipid HDL	0.33*	-0.21	-0.27*	-0.28*	0.1	0.03	-0.12	-0.09	-0.32	-0.32	-0.21	-0.34*	-0.36*	-0.12	-0.35*	-0.4*	-0.43*	-0.19	0.02	-0.15	-0.01	-0.17	-0.03	0.28*	1
Lipid Triglycerides	0.11	-0.13	0.36*	0.47*	-0.11	0.24	-0.16	0.4*	0.24	0.31	0.29*	0.28*	0.34*	0.13	0.38*	0.3*	0.37*	0.09	-0.05	0.23	0.24	0.32*	0.32*	0.3*	-0.37*	1
Lipid LDL	0.21	-0.01	0.19	0.22	-0.23	0.14	-0.24	0.14	0.05	0.08	0.08	0.24	0.2	0.18	0.12	0.25	0.21	0.2	-0.17	0.13	0.28	0.24	0.26	0.91*	-0.02	0.36*	1
Lipid CHOL/HDLC Ratio	0.09	0.01	0.24	0.31	-0.07	0.21	-0.14	0.32	0.28	0.33	0.41*	0.28	0.42*	0	0.52*	0.39*	0.52*	0.06	-0.2	-0.01	0.23	0.47*	0.4	0.33*	-0.72*	0.65*	0.61*	1
Lipid NonHDL	0.16	-0.07	0.39*	0.44*	-0.12	0.15	-0.03	0.23	0.11	0.15	0.19	0.4*	0.37*	0.2	0.29*	0.38*	0.39*	0.23	-0.09	0.23	0.28	0.29	0.26	0.5*	-0.09	0.46*	0.44*	0.6*	1
hsCRP	0.43*	-0.03	0.49*	0.57*	-0.11	0.57*	-0.03	0.5*	-0.37*	-0.26	0.18	0.42*	0.42*	0.27	0.22	0.45*	0.43*	0.28	-0.14	0.13	0.1	0.32	0.52*	0.04	-0.04	0.11	0.08	0.16	0.19	1
BMP-glucose	0.14	-0.24	0.07	0.23	0.08	0.11	-0.11	0.04	-0.16	-0.15	0.23	0.19	0.27*	0.04	0.29*	0.24	0.31*	0.06	-0.15	0.16	0.29	0.21	0.23	0.22	-0.15	0.48*	0.23	0.31*	0.24*	0.07	1
BMP-urea nitrogen	-0.03	0.11	0.32*	0.26*	-0.16	-0.11	-0.2	-0.11	0	-0.02	0.11	0.34*	0.32*	0.23	0.08	0.33*	0.26*	0.3*	0.04	0.13	0.06	0.06	0.07	0.05	0.05	0	0.04	-0.07	0.17	0.09	0.11	1
BMP-creatinine	0.1	0.07	0.18	0.18	-0.19	0.12	-0.11	0.25	0.22	0.26	-0.44*	0.14	-0.16	0.32*	-0.35*	0.03	-0.17	0.31*	-0.04	0.04	0.06	-0.19	-0.08	0.39*	0.15	0.12	0.38*	-0.01	0.46*	0.07	0.04	0	1
BMP-eGFR non-aa	-0.59*	0.19	-0.18	-0.31*	-0.11	-0.43*	0.19	-0.48*	-0.02	-0.1	0.24	-0.09	0.07	-0.21	0.2	-0.06	0.06	-0.21	0.01	0	-0.32*	-0.03	-0.26	-0.49*	-0.45*	-0.16	-0.35*	0.08	-0.44*	-0.22	-0.15	0.04	-0.76*	1
BMP-eGFR aa	-0.59*	0.2	-0.18	-0.3*	-0.11	-0.43*	0.19	-0.48*	-0.01	-0.09	0.24	-0.08	0.08	-0.21	0.21	-0.04	0.07	-0.2	0.01	0	-0.32*	-0.03	-0.26	-0.49*	-0.45*	-0.16	-0.35*	0.08	-0.43*	-0.22	-0.14	0.04	-0.76*	1*	1
BMP-bun/creatinine ratio	0.41*	-0.01	0.13	0.12	0.17	-0.06	-0.21	-0.11	-0.09	-0.11	0.14	0.12	0.17	0.01	0.07	0.17	0.17	0.09	0.11	0	0.26	0.44*	0.55*	0.19	0.09	-0.1	0.21	0.79*	0.03	0.26	0.04	0.15	-0.49*	0.14	0.14	1
BMP-sodium	-0.08	0.12	-0.24	-0.35*	-0.15	-0.33	0.07	-0.28	0.15	0.09	-0.35*	-0.19	-0.28*	0.08	-0.36*	-0.22	-0.27*	-0.06	0	-0.26	-0.2	-0.14	-0.25	0.03	0.13	-0.2	0.04	-0.11	-0.14	-0.13	-0.12	-0.02	0.09	0	0	0.07	1
BMP-potassium	0.12	0.08	0.03	-0.02	0.08	0.06	-0.08	0.13	0.11	0.13	-0.06	-0.01	-0.04	0.1	-0.05	-0.01	-0.04	0.04	0.04	-0.02	0.18	0.12	-0.01	0.16	0.15	-0.12	0.12	0.14	-0.08	0.03	-0.14	-0.1	0.05	-0.05	-0.05	0.05	-0.23	1
BMP-chloride	-0.12	-0.29*	-0.03	0.08	-0.23	0.15	-0.04	0.03	-0.29	-0.28	0.08	-0.02	0.06	-0.14	0.07	-0.04	0.04	-0.14	0.01	-0.18	-0.17	0.05	-0.13	0.03	0.08	-0.12	0.02	-0.25	0.35*	-0.01	0.11	0.09	0.14	-0.17	-0.17	-0.03	0.38*	-0.39*	1
BMP-CO2	0.14	0.26*	0.29*	0.15	-0.12	-0.24	0.31	-0.07	0.32	0.3	-0.17	0.24	0.07	0.33*	-0.1	0.2	0.08	0.3*	0.02	-0.23	0.07	-0.16	-0.16	0.17	0.09	0.13	0.15	0.02	0.46*	0.19	-0.08	0.11	0.34*	-0.23	-0.23	0.05	0.09	0.1	-0.09	1
BMP-calcium	-0.19	0.18	0.04	-0.06	-0.02	-0.3	-0.17	-0.08	0.42*	0.39*	-0.27*	-0.07	-0.21	0.13	-0.27*	-0.16	-0.27*	0.06	0.02	0.11	0.07	-0.14	-0.31	0.27*	0.23	0.23	0.18	-0.13	0.24*	-0.28*	0	0.18	0.41*	-0.17	-0.17	-0.25	0.01	0	-0.14	0.33*	1
HFP-protein tot.	-0.05	0.14	0.11	0.05	0.1	-0.07	-0.04	0.02	0.19	0.19	-0.31*	0.02	-0.16	0.19	-0.23	-0.03	-0.16	0.16	-0.06	-0.06	-0.17	-0.16	-0.2	0.23	-0.06	0.35*	0.23	0.17	0.31*	-0.04	0.17	0.03	0.33*	-0.18	-0.18	-0.06	-0.04	-0.06	-0.08	0.29*	0.59*	1
HFP-albumin	-0.38*	0.07	-0.16	-0.21	-0.01	-0.39*	0.01	-0.3	0.2	0.14	-0.36*	-0.25	-0.38*	-0.04	-0.34*	-0.32*	-0.4*	-0.07	-0.08	-0.02	-0.16	-0.26	-0.36*	0.13	0.15	0.15	0.06	-0.21	0.18	-0.41*	0.13	0.03	0.4*	-0.14	-0.14	-0.4*	0.07	-0.05	0.03	0.14	0.71*	0.66*	1
HFP-globulin	0.31*	0.12	0.3*	0.27*	0.15	0.29	-0.06	0.32	0.06	0.12	-0.05	0.27*	0.16	0.28*	0.03	0.27*	0.19	0.29*	0.01	-0.07	-0.07	0.04	0.09	0.17	-0.24*	0.31*	0.23	0.39*	0.23	0.39*	0.09	0.01	0.04	-0.09	-0.09	0.31	-0.11	-0.03	-0.13	0.25*	0.08	0.66*	-0.12	1
HFP-albumin/globulin ratio	-0.44*	-0.1	-0.36*	-0.34*	-0.12	-0.44*	0.02	-0.42*	0.04	-0.04	-0.09	-0.36*	-0.29*	-0.27*	-0.16	-0.39*	-0.33*	-0.31*	-0.05	0.04	-0.02	-0.13	-0.23	-0.07	0.29*	-0.18	-0.17	-0.36*	-0.09	-0.52*	0	0.02	0.13	0.02	0.02	-0.43*	0.15	0	0.14	-0.16	0.26*	-0.22	0.57*	-0.86*	1
HFP-bilirubin tot	-0.05	0.43*	0.12	-0.09	0	-0.32	0.07	-0.24	0.25	0.2	-0.37*	0.14	-0.15	0.34*	-0.29*	0.07	-0.15	0.35*	-0.05	0.07	-0.29	-0.37*	-0.15	-0.1	0.07	-0.02	-0.12	-0.21	0.14	0.07	-0.11	-0.02	0.15	0.03	0.03	-0.19	-0.15	-0.05	-0.16	0.33*	0.31*	0.39*	0.32*	0.2	-0.03	1
HFP-bilirubin dir.	0.18	0.16	-0.01	-0.09	0.65*	0.18	-0.02	0.29	0.17	0.21	0.08	0.01	0.05	-0.01	0.11	0.04	0.08	-0.02	0.09	0.18	-0.17	-0.24	-0.03	-0.26*	0.07	-0.09	-0.32*	-0.07	-0.16	-0.08	-0.03	-0.04	-0.13	0.02	0.02	0.03	-0.35*	0.3*	-0.41*	-0.06	-0.01	-0.02	0.06	-0.09	0.09	0.01	1
HFP-bilirubin indir	0.18	0.17	-0.01	-0.09	0.65*	-0.3	0.04	-0.3	0.11	0.06	0.07	0	0.04	-0.01	0.11	0.03	0.07	-0.03	0.09	-0.03	-0.21	-0.33*	-0.17	-0.26*	0.08	-0.09	-0.33*	-0.15	-0.16	-0.08	-0.03	-0.05	-0.13	0.03	0.02	0.03	-0.36*	0.3*	-0.42*	-0.05	0	-0.01	0.08	-0.09	0.09	0.03	1*	1
HFP-alkaline phosphatase	0.23	-0.09	0.03	0.08	-0.19	0.16	-0.11	0.03	-0.21	-0.2	-0.11	0.13	0	0.25	-0.04	0.1	0.02	0.17	-0.02	0.15	0.23	0.2	0.11	0.37*	0.11	0.09	0.34*	-0.02	0.38*	0.16	0.47*	0.02	0.27*	-0.36*	-0.36*	0.04	0.21	-0.11	0.26*	0.13	0.04	0.1	0.05	0.08	-0.03	-0.02	-0.2	-0.2	1
HFP-ast	0.03	0.32*	0.29*	0.1	0.21	-0.09	-0.08	0.16	0.45*	0.46*	-0.04	0.15	0.07	0.22	0.03	0.18	0.11	0.2	0.06	-0.13	0.02	0.04	-0.21	0.01	-0.17	0.28*	0.06	0.37*	0.12	0	0.02	0.05	0.06	-0.05	-0.05	0.07	-0.12	0.07	-0.24*	0.23	0.19	0.36*	0.11	0.36*	-0.22	0.04	0.13	0.13	-0.05
HFP-alt	-0.02	0.28*	0.26*	0.13	0.14	-0.09	-0.08	0.15	0.39*	0.4*	-0.02	0.16	0.09	0.2	0.08	0.17	0.13	0.16	-0.07	-0.17	-0.06	-0.03	-0.34*	-0.02	-0.25*	0.21	0.07	0.35*	0.08	0.02	0.06	-0.01	0.09	-0.02	-0.01	0	-0.1	0	-0.18	0.18	0.11	0.33*	0.03	0.41*	-0.29*	-0.01	0.09	0.09	0.04
HgA1C (%)	0.23	-0.24	0.23	0.38*	0.2	0.19	-0.1	0.2	-0.07	-0.03	0.16	0.3*	0.3*	0.23	0.25	0.37*	0.38*	0.21	-0.14	0.3*	0.38*	0.4*	0.38*	0.23	-0.22	0.65*	0.31*	0.45*	0.36*	0.25	0.81*	0.06	0.1	-0.25*	-0.25*	0.19	-0.21	-0.07	-0.03	0	0.05	0.35*	0.13	0.33*	-0.21	-0.07	0	0	0.36*
IFN-g	0.01	0	-0.01	0	0	0.05	-0.05	0.04	-0.04	-0.03	0.11	0	0.06	-0.07	0.1	0.03	0.08	-0.06	0.31	-0.22	0	-0.06	-0.33	0.09	0.09	-0.13	0.15	0.03	0.1	-0.14	-0.15	0.14	-0.07	0.07	0.08	0.3	-0.04	0.2	0.13	0.02	0.08	0.2	0.03	0.24	-0.19	-0.01	0	0.15	-0.04
IL-10	-0.29*	-0.13	-0.18	-0.14	-0.18	-0.19	0.19	-0.24	-0.18	-0.21	-0.02	-0.16	-0.1	-0.17	-0.08	-0.17	-0.12	-0.18	-0.14	0.16	-0.08	-0.04	-0.22	-0.12	-0.03	-0.15	-0.03	-0.21	0.08	0.03	-0.11	0.1	-0.09	0.17	0.18	0.06	0.03	-0.02	0.19	-0.13	-0.06	-0.04	0.13	-0.16	0.21	-0.02	-0.08	-0.08	-0.14
IL-12p70	-0.22	-0.22	-0.17	-0.07	-0.17	-0.18	0.18	-0.26	-0.25	-0.29	0.09	-0.16	-0.05	-0.22	0.07	-0.13	-0.02	-0.23	-0.11	0.14	-0.07	-0.07	-0.22	-0.09	-0.03	-0.11	-0.04	-0.2	0.17	0.09	-0.11	0.12	-0.12	0.22	0.23	0.17	-0.14	0.14	0.16	0.03	-0.08	0	0.11	-0.1	0.15	-0.01	-0.06	-0.06	-0.19
IL-13	-0.08	0.13	0.06	0.02	0.22	-0.08	0.08	-0.1	-0.04	-0.06	0.2	0.12	0.19	0.01	0.24	0.16	0.23	0.01	0.2	0.22	0.08	0.1	-0.16	-0.1	-0.03	-0.07	-0.07	-0.06	0.18	-0.1	-0.12	0.09	-0.18	0.17	0.18	0.18	-0.21	0.26	-0.05	-0.02	0.04	0.09	0.08	0.04	-0.01	0.05	0.38*	0.38*	-0.05
IL-1b	-0.41	-0.26	-0.3	-0.22	-0.25	-0.57	0.57	-0.55	-0.25	-0.33	-0.13	-0.31	-0.28	-0.29	-0.14	-0.29	-0.24	-0.31	-0.29	0.08	-0.21	-0.44	-0.32	-0.24	-0.06	-0.17	-0.2	-0.29	0.05	0.2	-0.06	0.07	-0.11	0.33	0.34	0.42	-0.03	0.08	0.28	0.03	-0.18	-0.19	0.2	-0.34	0.42*	0.02	-0.07	-0.07	-0.3
IL-2	-0.36	-0.6	-0.33	0	-0.53	-0.28	0.28	-0.27	-0.35	-0.35	-0.51	-0.47	-0.52	-0.37	-0.65	-0.53	-0.56	-0.44	-0.17	0.18	-0.41	-0.88*	-0.39	-0.31	0.35	0.02	-0.47	-0.5	0.09	0.51	0.09	0.18	0.19	-0.06	-0.06	-0.27	-0.05	-0.11	0.24	-0.02	0.01	-0.27	0.39	-0.57	0.7*	0.07	0.24	0.01	-0.37
IL-4	-0.23	-0.2	-0.2	-0.14	-0.19	-0.24	0.24	-0.32	-0.26	-0.31	-0.05	-0.19	-0.15	-0.18	-0.08	-0.2	-0.15	-0.2	-0.11	0.24	-0.12	-0.11	-0.08	-0.11	0.05	-0.11	-0.1	-0.29	0.1	0.22	-0.09	0.11	-0.06	0.15	0.15	0.19	-0.05	-0.05	0.17	-0.04	-0.02	-0.05	0.18	-0.23	0.31*	0.06	-0.04	-0.04	-0.21
IL-6	0.07	-0.19	-0.02	0.12	-0.2	0.23	-0.23	0.02	-0.38	-0.36	0.14	0.02	0.09	-0.05	0.17	0.03	0.12	-0.09	0.07	0.01	-0.02	-0.02	0.08	0.14	-0.06	0.07	0.18	0.05	0.35*	0.23	-0.12	0.18	0.25	-0.18	-0.17	0.2	0	-0.12	0.18	0.06	0	0.09	0.01	0.11	-0.06	0	-0.08	-0.08	0.16
IL-8	0.26	-0.06	0.27	0.34*	0.07	0.18	-0.18	0.25	0.12	0.16	-0.1	0.33*	0.13	0.42*	-0.09	0.23	0.05	0.38*	-0.07	0.14	0.23	-0.15	-0.03	0.27	0.13	0.43*	0.26	0.08	0.26	0.05	0.62*	0.33*	0.25	-0.48*	-0.48*	-0.11	-0.05	-0.19	0.01	0.11	0.22	0.17	0.19	0.05	0.02	0.07	-0.02	-0.02	0.51*
TNF-a	0.07	0.06	0.16	0.13	-0.14	0.18	-0.18	0.23	0.08	0.11	0.05	0.19	0.17	0.16	0.07	0.16	0.14	0.13	0.25	0.19	0.08	-0.03	-0.28	0.03	0.03	0.02	0.09	-0.02	0.17	0.04	-0.08	0.3*	0.09	-0.1	-0.09	0.32	0.09	0	0.09	-0.01	0.24	0.14	0.06	0.13	-0.07	0.02	-0.12	-0.11	0.15
IL-17A	-0.01	-0.01	0.1	0.13	-0.01	0.05	-0.05	0.04	0.01	0.01	0.18	0.09	0.16	-0.01	0.2	0.14	0.19	0	-0.17	-0.2	0.16	0.03	-0.32	0.04	-0.11	-0.08	0.14	0.07	0.14	-0.1	-0.03	0.09	0.03	0.02	0.03	-0.22	-0.04	0.42*	0.06	0.18	-0.13	0.04	-0.06	0.1	-0.14	-0.15	-0.05	-0.05	0.06
IP-10	0.05	0.14	0.04	-0.02	-0.08	-0.11	0.11	0.08	0.5*	0.5*	0.01	0.09	0.07	0.08	-0.05	0.03	0	0.06	-0.05	0.03	0.05	0.04	-0.02	0.19	0.23	-0.07	0.16	0.16	-0.09	-0.05	-0.07	0.08	-0.06	-0.03	-0.03	0.23	0.22	0.01	-0.08	0.09	0.25	0.16	0.07	0.16	-0.08	0.1	-0.08	-0.08	0.03
MCP-1	0.07	0.21	0.24	0.17	0.17	-0.11	0.11	0.02	0.41*	0.4*	0.03	0.31*	0.21	0.31*	0.1	0.31*	0.2	0.33*	0.17	-0.13	-0.06	-0.26	-0.15	0.07	-0.14	0.12	0.08	0.29	-0.07	-0.18	0.06	-0.1	0.15	-0.11	-0.11	-0.16	-0.11	0.15	-0.26	0	0.09	0.09	0.13	0	0.04	0.03	0.21	0.23	0.07
MIP-1a	0.25	-0.01	0.14	0.19	0.05	0.31	-0.31	0.2	-0.16	-0.11	0.04	0.17	0.13	0.15	0.06	0.2	0.14	0.19	0.14	-0.33	0.19	0.03	-0.19	0.21	-0.06	0	0.32*	0.26	0.15	-0.05	0.28	0.28	0.17	-0.25	-0.25	0.31	-0.09	0.33*	0.05	0.12	-0.08	0.13	-0.11	0.28	-0.32*	-0.16	0.04	0.04	0.38*
MIP-1b	0.1	0.27	0.32*	0.22	0.06	0.23	-0.23	0.3	0.15	0.2	-0.04	0.36*	0.2	0.39*	0	0.27	0.13	0.34*	0.21	-0.18	-0.13	0.07	-0.22	-0.18	-0.13	-0.04	-0.1	-0.05	-0.15	0.28	0.05	-0.13	0.1	-0.01	-0.01	-0.21	-0.06	-0.01	-0.01	-0.04	0.06	0.16	-0.07	0.28	-0.27	0.18	0.04	0.05	0.09
MIP-3a	0.03	-0.03	0.1	0.15	0.03	0.11	-0.11	0.09	0	0.01	0.19	0.06	0.16	-0.04	0.21	0.12	0.19	-0.03	-0.03	-0.25	0.17	0.01	-0.27	0.08	-0.1	0	0.17	0.15	0.2	-0.12	0.03	0.13	0.04	-0.03	-0.02	0.15	-0.06	0.38*	0.08	0.2	-0.09	0.11	-0.04	0.18	-0.18	-0.13	-0.12	-0.12	0.1
IL-21	-0.01	-0.01	0.09	0.13	0	0.09	-0.09	0.06	-0.03	-0.02	0.17	0.08	0.16	-0.02	0.19	0.14	0.19	0	0.06	-0.22	0.16	0	-0.31	0.04	-0.09	-0.08	0.14	0.07	0.14	-0.11	-0.03	0.1	0.02	0.02	0.03	-0.05	-0.05	0.43*	0.08	0.16	-0.14	0.04	-0.06	0.1	-0.13	-0.14	-0.1	-0.09	0.08
IL-22	-0.14	-0.07	-0.01	0	-0.13	0.1	-0.1	-0.02	-0.18	-0.17	0.18	-0.02	0.08	-0.11	0.15	-0.02	0.06	-0.12	-0.03	0.12	0.03	0.16	0.14	-0.09	-0.06	0	-0.08	-0.11	0.07	0.13	-0.04	-0.16	-0.27	0.2	0.2	0.07	-0.13	0.05	0.04	0	-0.06	0.03	-0.04	0.08	-0.08	-0.06	-0.06	-0.06	0
IL-27	0.18	-0.02	0.1	0.01	0.22	0.24	-0.24	0.27	0.09	0.14	-0.15	-0.04	-0.14	0.07	-0.18	-0.07	-0.18	0.11	0.42*	-0.37*	-0.13	-0.07	0.03	0.02	0.04	0.11	0	0.17	-0.09	-0.09	0.06	-0.01	0.04	-0.2	-0.21	0.36	-0.02	-0.01	-0.11	0.02	0.1	0.26	0.04	0.31*	-0.24	-0.08	0.12	0.12	0.12
IL-33	-0.12	-0.07	0.03	0.09	-0.08	0.02	-0.02	-0.05	-0.16	-0.16	0.16	-0.01	0.09	-0.09	0.18	0.05	0.13	-0.08	-0.11	-0.17	0.08	-0.07	-0.37	-0.04	-0.13	-0.08	0.06	-0.01	0.15	0.01	-0.03	0.09	-0.07	0.14	0.15	0.11	-0.12	0.34*	0.14	0.11	-0.19	0.02	-0.03	0.06	-0.06	-0.12	-0.11	-0.1	0.02
	Age	Height	Weight	BMI	Injury Years	Bod % Fat	Bod % FFM	Bod Fat Mass	Bod Fat Free Mass	Bod Est RMR	Dxa Total % Fat	Dxa Total Mass	Dxa Total Fat	Dxa Total Lean	Dxa Trunk % Fat	Dxa Trunk Mass	Dxa Trunk Fat	Dxa Trunk Lean	NBS	Glucose 0min	Glucose 30min	Glucose 60min	Glucose 120min	Lipid Tot Cholestral	Lipid HDL	Lipid Triglycerides	Lipid LDL	Lipid CHOL/ HDLC Ratio	Lipid NonHDL	hsCRP	BMP-glucose	BMP-urea nitrogen	BMP-creatinine	BMP-eGFR non-aa	BMP-eGFR aa	BMP-bun/creatinine ratio	BMP-sodium	BMP-potassium	BMP-chloride	BMP-CO2	BMP-calcium	HFP-protein tot.	HFP-albumin	HFP_globulin	HFP-albumin/globulin ratio	HFP-bilirubin tot	HFP-bilirubin dir.	HFP-bilirubin indir	HFP-alkaline phosphatase
[truncated: 24 more columns]
